# Supplementary material for: Comparative Evaluation of a New Depth of Anesthesia Index in ConView® System and the Bispectral Index during Total Intravenous Anesthesia: A Multicenter Clinical Trial
Source: Biomed Res Int. 2019 Mar 4;2019:1014825. doi: 10.1155/2019/1014825 (PMC6425335; doi:10.1155/2019/1014825)
Supplement: Supplementary Materials — S1 File. GRRAS checklist. S2 File. Datasets. [file 1014825.f1.zip]

Archive with 3 entries (2 files):
- 1014825.f1/
- 1014825.f1/S1_File.docx
- 1014825.f1/S2_File.xlsx
