# Supplementary material for: Comparative Evaluation of a New Depth of Anesthesia Index in ConView® System and the Bispectral Index during Total Intravenous Anesthesia: A Multicenter Clinical Trial
Source: Biomed Res Int. 2019 Mar 4;2019:1014825. doi: 10.1155/2019/1014825 (PMC6425335; doi:10.1155/2019/1014825)
Supplement: Supplementary Materials — S1 File. GRRAS checklist. S2 File. Datasets. [file 1014825.f1.zip › 1014825.f1/S2_File.xlsx]

## Sheet: data
no = 1: awake; 2-11: propofol infusion; 15: LOC; 16-20: propofol; 21-25: remifentanil infusion; 26: Rocuronium; 27-28: intubation; 31-43: surgery; 44-50: titration; 51-69: emergence; 81: ROC; 82-84: after surgery.
patient	no	med center	Bis	Ai	con of propofol	HR	sys pressure	dia pressure	comment
1	1	1	97	96	0	58	150	90
2	1	1	97	98	0	62	118	68
3	1	1	97	93	0	66	156	72
4	1	1	95	96	0	65	153	86
5	1	1	96	89	0	89	195	88
6	1	1	98	92	0	91	124	71
7	1	1	98	97	0	84	148	85
8	1	1	93	97	0	63	148	85
9	1	1	98	98	0	85	123	77
10	1	1	98	93	0	88	186	99
11	1	1	98	93	0	78	151	70
12	1	1	98	91	0	75	185	90
13	1	1	98	92	0	68	147	88
14	1	1	97	99	0	59	139	77
15	1	1	92	89	0	86	152	93
16	1	1	95	92	0	92	112	58
17	1	1	98	93	0	78	133	64
18	1	1	98	99	0	64	113	71
19	1	1	97	89	0	59	119	79
20	1	1	96	90	0	82	145	76
21	1	1	96	89	0	74	133	71
22	1	1	98	99	0	63	131	83
23	1	1	96	84	0	86	128	76
24	1	1	97	92	0	65	169	80
25	1	2	95	97	0	57	133	70
26	1	2	95	97	0	58	117	80
27	1	2	98	90	0	78	142	79
28	1	2	95	91	0	82	133	50
29	1	2	95	95	0	78	135	75
30	1	2	98	98	0	72	132	70
31	1	2	98	95	0	108	141	101
32	1	2	96	98	0	69	140	101
33	1	2	99	99	0	78	142	75
34	1	2	98	99	0	52	180	100
35	1	2	98	98	0	80	121	75
36	1	2	92	99	0	75	125	70
37	1	2	98	99	0	73	143	70
38	1	2	95	94	0	85	132	68
39	1	2	98	97	0	80	115	63
40	1	2	98	97	0	85	127	80
41	1	2	95	98	0	65	118	60
42	1	2	83	80	0	72	150	78
43	1	2	92	99	0	67	121	61
44	1	2	97	98	0	60	123	70
45	1	2	97	99	0	80	123	70
46	1	2	95	97	0	85	124	74
47	1	2	95	94	0	70	115	53
48	1	2	99	95	0	85	152	73
49	1	3	95	99	0	73	132	94
50	1	3	98	90	0	81	127	74
51	1	3	97	90	0	64	109	70
52	1	3	86	92	0	76	130	87
53	1	3	97	92	0	80	125	81
54	1	3	93	88	0	80	113	67
55	1	3	86	91	0	79	138	85
56	1	3	98	94	0	81	130	79
57	1	3	96	99	0	74	115	76
58	1	3	97	88	0	86	117	79
59	1	3	93	95	0	65	135	65
60	1	3	98	99	0	66	111	62
61	1	3	97	99	0	96	120	79
62	1	3	95	97	0	70	122	70
63	1	3	97	93	0	98	162	103
64	1	3	97	99	0	70	144	90
65	1	3	93	94	0	108	170	95
66	1	3	95	89	0	79	144	96
67	1	3	90	90	0	88	110	71
68	1	3	98	99	0	76	104	60
69	1	3	97	88	0	96	116	62
70	1	3	98	98	0	104	142	98
71	1	3	95	92	0	70	124	78
72	1	3	96	98	0	82	125	90
73	1	4	95	81	0	82	154	70
74	1	4	82	92	0	100	146	94
75	1	4	97	90	0	79	158	82
76	1	4	96	90	0	93	105	66
77	1	4	98	92	0	68	127	70
78	1	4	96	94	0	86	123	73
79	1	4	94	87	0	87	154	91
80	1	4	95	84	0	83	118	74
81	1	4	95	84	0	111	156	89
82	1	4	93	84	0	87	113	67
83	1	4	84	91	0	89	155	87
84	1	4	98	94	0	78	126	72
85	1	4	97	94	0	107	119	72
86	1	4	95	94	0	96	123	83
87	1	4	98	96	0	68	181	99
88	1	4	97	93	0	66	153	74
89	1	4	94	90	0	74	164	105
90	1	4	90	87	0	74	176	84
91	1	4	90	75	0	66	160	86
92	1	4	95	86	0	63	143	86
93	1	4	98	94	0	86	133	87
94	1	4	94	89	0	86	174	83
95	1	4	98	94	0	75	140	85
96	1	4	98	97	0	72	169	92
97	1	5	97	88	0	56	120	80
98	1	5	87	90	0	74	115	58
99	1	5	96	97	0	103	135	79
100	1	5	95	99	0	79	109	70
101	1	5	82	89	0	84	100	63
102	1	5	95	86	0	87	117	78
103	1	5	95	87	0	100	142	87
104	1	5	97	89	0	61	130	67
105	1	5	97	99	0	99	120	76
106	1	5	90	83	0	89	108	65
107	1	5	98	90	0	87	146	89
108	1	5	97	99	0	69	101	68
109	1	5	91	92	0	87	134	83
110	1	5	98	96	0	55	140	73
111	1	5	97	88	0	57	96	65
112	1	5	93	93	0	80	146	86
113	1	5	98	88	0	66	126	57
114	1	5	98	97	0	74	127	71
115	1	5	76	99	0	69	147	83
116	1	5	87	91	0	60	127	76
117	1	5	98	92	0	74	123	76
118	1	5	98	93	0	75	131	89
119	1	5	88	89	0	97	160	93
120	1	5	97	92	0	84	127	79
121	1	6	97	88	0	67	119	70
122	1	6	96	87	0	92	132	77
123	1	6	98	95	0	67	136	66
124	1	6	98	92	0	90	113	70
125	1	6	97	97	0	123	123	59
126	1	6	96	84	0	80	133	70
127	1	6	92	89	0	93	107	63
128	1	6	96	99	0	91	118	62
129	1	6	89	75	0	74	98	72
130	1	6	98	95	0	67	112	76
131	1	6	90	90	0	79	122	82
132	1	6	97	90	0	91	133	83
133	1	6	97	86	0	63	141	73
134	1	6	92	92	0	79	128	90
135	1	6	90	88	0	64	138	69
136	1	6	94	92	0	77	141	75
137	1	6	95	85	0	76	135	63
138	1	6	85	91	0	66	107	34
139	1	6	95	95	0	81	165	79
140	1	6	82	86	0	85	119	65
141	1	6	90	91	0	101	144	86
142	1	6	98	93	0	73	152	89
143	1	6	93	96	0	93	112	77
144	1	6	96	93	0	81	112	63
1	2	1	98	95	0.5
2	2	1	97	97	0.5
3	2	1	98	93	0.5
4	2	1	96	94	0.5
5	2	1	91	90	0.5
6	2	1	97	90	0.5
7	2	1	96	90	0.5
8	2	1	90	96	0.5
9	2	1	98	97	0.58
10	2	1	90	91	0.5
11	2	1	98	95	0.5
12	2	1	98	88	0.5
13	2	1	96	92	0.5
14	2	1	83	99	0.5
15	2	1	82	83	0.5
16	2	1	92	90	0.5
17	2	1	97	95	0.5
18	2	1	97	99	0.5
19	2	1	97	88	0.5
20	2	1	94	89	0.5
21	2	1	91	84	0.5
22	2	1	97	99	0.5
23	2	1	96	87	0.5
24	2	1	95	89	0.5
25	2	2	97	97	0.5
26	2	2	88	90	0.5
27	2	2	90	90	0.5
28	2	2	90	91	0.5
29	2	2	98	97	0.5
30	2	2	85	80	0.5
31	2	2	95	95	0.5
32	2	2	91	95	0.5
33	2	2	95	94	0.5
34	2	2	93	93	0.5
35	2	2	95	95	0.5
36	2	2	90	98	0.5
37	2	2	98	98	0.5
38	2	2	91	94	0.5
39	2	2	98	95	0.5
40	2	2	97	95	0.5
41	2	2	90	93	0.5
42	2	2	82	80	0.5
43	2	2	90	91	0.5
44	2	2	93	92	0.5
45	2	2	93	94	0.5
46	2	2	96	96	0.5
47	2	2	94	95	0.5
48	2	2	94	95	0.5
49	2	3	98	99	0.5
50	2	3	96	87	0.5
51	2	3	76	80	0.5
52	2	3	96	91	0.5
53	2	3	92	90	0.5
54	2	3	98	93	0.5
55	2	3	90	98	0.5
56	2	3	83	90	0.5
57	2	3	84	94	0.5
58	2	3		78	0.5
59	2	3	98	95	0.5
60	2	3	98	97	0.5
61	2	3	92	99	0.5
62	2	3	92	93	0.5
63	2	3	91	93	0.5
64	2	3	98	98	0.5
65	2	3	97	90	0.5
66	2	3	95	90	0.5
67	2	3	98	92	0.5
68	2	3	77	96	0.5
69	2	3	97	89	0.5
70	2	3	98	94	0.5
71	2	3		93	0.5
72	2	3	98	98	0.5
73	2	4	97	91	0.5
74	2	4	82	91	0.5
75	2	4	91	99	0.5
76	2	4	83	84	0.5
77	2	4	90	88	0.5
78	2	4	82	87	0.5
79	2	4	69	71	0.5
80	2	4	98	89	0.5
81	2	4	93	90	0.5
82	2	4	84	60	0.5
83	2	4	97	89	0.5
84	2	4	94	97	0.5
85	2	4	83	87	0.5
86	2	4	93	92	0.5
87	2	4	91	90	0.5
88	2	4	96	91	0.5
89	2	4	95	90	0.5
90	2	4	90	86	0.5
91	2	4	83	74	0.5
92	2	4	95	87	0.5
93	2	4	98	97	0.5
94	2	4	94	89	0.5
95	2	4	94	90	0.5
96	2	4	95	96	0.5
97	2	5	93	80	0.5
98	2	5	97	99	0.5
99	2	5	96	95	0.5
100	2	5	95	94	0.5
101	2	5	93	99	0.5
102	2	5	95	92	0.5
103	2	5	88	78	0.5
104	2	5	97	88	0.5
105	2	5	97	99	0.5
106	2	5	92	92	0.5
107	2	5	98	89	0.5
108	2	5	89	99	0.5
109	2	5	82	84	0.5
110	2	5	98	99	0.5
111	2	5	92	88	0.5
112	2	5	93	90	0.5
113	2	5	98	88	0.5
114	2	5	98	97	0.5
115	2	5	82	99	0.5
116	2	5	97	87	0.5
117	2	5	84	94	0.5
118	2	5	95	89	0.5
119	2	5	86	89	0.5
120	2	5	97	94	0.5
121	2	6	83	65	0.5
122	2	6	86	87	0.5
123	2	6	98	97	0.5
124	2	6	94	92	0.5
125	2	6	94	98	0.5
126	2	6	93	85	0.5
127	2	6	83	86	0.5
128	2	6	91	99	0.5
129	2	6	80	84	0.5
130	2	6	97	82	0.5
131	2	6	92	80	0.5
132	2	6	92	93	0.5
133	2	6	82	82	0.5
134	2	6	93	88	0.5
135	2	6	91	87	0.5
136	2	6	96	93	0.5
137	2	6	83	86	0.5
138	2	6	85	91	0.5
139	2	6	97	97	0.5
140	2	6	84	91	0.5
141	2	6	89	89	0.5
142	2	6	98	93	0.5
143	2	6	95	95	0.5
144	2	6	90	96	0.5
1	3	1	90	90	1
2	3	1	79	75	1
3	3	1	85	90	1
4	3	1	86	93	1
5	3	1	80	79	1
6	3	1	90	87	1
7	3	1	96	90	1
8	3	1	71	72	1
9	3	1	98	96	1
10	3	1	88	87	1
11	3	1	98	98	1
12	3	1	96	88	1
13	3	1	84	92	1
14	3	1	66	70	1
15	3	1	64	67	1
16	3	1	76	77	1
17	3	1	84	92	1
18	3	1	85	99	1
19	3	1	93	90	1
20	3	1	79	78	1
21	3	1	81	76	1
22	3	1	85	89	1
23	3	1	86	85	1
24	3	1	88	83	1
25	3	2	87	81	1
26	3	2	93	79	1
27	3	2	79	75	1
28	3	2	85	90	1
29	3	2	91	90	1
30	3	2	70	72	1
31	3	2	90	89	1
32	3	2	84	87	1
33	3	2	81	80	1
34	3	2	87	85	1
35	3	2	89	89	1
36	3	2	81	85	1
37	3	2	95	97	1
38	3	2	90	84	1
39	3	2	90	91	1
40	3	2	80	81	1
41	3	2	89	87	1
42	3	2	71	73	1
43	3	2	71	73	1
44	3	2	81	80	1
45	3	2	91	92	1
46	3	2	83	84	1
47	3	2	90	81	1
48	3	2	91	92	1
49	3	3	95	99	1
50	3	3	88	68	1
51	3	3	82	80	1
52	3	3	76	87	1
53	3	3		91	1
54	3	3	82	91	1
55	3	3	92	98	1
56	3	3	90	86	1
57	3	3		86	1
58	3	3	83	76	1
59	3	3	84	94	1
60	3	3	91	92	1
61	3	3	82	99	1
62	3	3	94	87	1
63	3	3	85	90	1
64	3	3	97	95	1
65	3	3	87	89	1
66	3	3	95	86	1
67	3	3	97	93	1
68	3	3	76	83	1
69	3	3	97	91	1
70	3	3	94	91	1
71	3	3	80	88	1
72	3	3	97	98	1
73	3	4	78	38	1
74	3	4	77	89	1
75	3	4	90	97	1
76	3	4	84	87	1
77	3	4	82	75	1
78	3	4	82	87	1
79	3	4	66	65	1
80	3	4	97	91	1
81	3	4	97	89	1
82	3	4	97	73	1
83	3	4	93	89	1
84	3	4	92	94	1
85	3	4	82	88	1
86	3	4	97	89	1
87	3	4	97	86	1
88	3	4	86	90	1
89	3	4	83	84	1
90	3	4	90	76	1
91	3	4	82	80	1
92	3	4	89	88	1
93	3	4	83	96	1
94	3	4	81	87	1
95	3	4	74	79	1
96	3	4	84	94	1
97	3	5	70	65	1
98	3	5	91	99	1
99	3	5	94	94	1
100	3	5	96	91	1
101	3	5	91	85	1
102	3	5	96	92	1
103	3	5	81	72	1
104	3	5	90	91	1
105	3	5	97	99	1
106	3	5	82	77	1
107	3	5	97	93	1
108	3	5	89	99	1
109	3	5	82	82	1
110	3	5	98	99	1
111	3	5	79	24	1
112	3	5	97	90	1
113	3	5	91	90	1
114	3	5	98	99	1
115	3	5	89	99	1
116	3	5	81	84	1
117	3	5	83	95	1
118	3	5	69	83	1
119	3	5	66	72	1
120	3	5	78	88	1
121	3	6	79	72	1
122	3	6	93	86	1
123	3	6	97	96	1
124	3	6	93	91	1
125	3	6	86	96	1
126	3	6	82	61	1
127	3	6	83	86	1
128	3	6	98	99	1
129	3	6	81	81	1
130	3	6	83	85	1
131	3	6	83	77	1
132	3	6	97	91	1
133	3	6	77	74	1
134	3	6	82	84	1
135	3	6	87	88	1
136	3	6		93	1
137	3	6		82	1
138	3	6	79	87	1
139	3	6	97	98	1
140	3	6	80	90	1
141	3	6	90	87	1
142	3	6	84	92	1
143	3	6	93	95	1
144	3	6	82	89	1
1	4	1	78	88	1.5
2	4	1	83	70	1.5
3	4	1	78	86	1.5
4	4	1	81	87	1.5
5	4	1	56	61	1.5
6	4	1	81	85	1.5
7	4	1	90	87	1.5
8	4	1	58	51	1.5
9	4	1	84	89	1.5
10	4	1	81	85	1.5
11	4	1	83	89	1.5
12	4	1	80	80	1.5
13	4	1	68	88	1.5
15	4	1	48	56	1.5
16	4	1	73	62	1.5
17	4	1	68	53	1.5
18	4	1	84	94	1.5
19	4	1	62	69	1.5
20	4	1	67	67	1.5
21	4	1	49	62	1.5
22	4	1	70	72	1.5
23	4	1	57	70	1.5
24	4	1	60	36	1.5
25	4	2	83	70	1.5
26	4	2	81	78	1.5
27	4	2	70	70	1.5
28	4	2	89	80	1.5
29	4	2	87	89	1.5
30	4	2	71	70	1.5
31	4	2	81	85	1.5
32	4	2	71	80	1.5
33	4	2	75	78	1.5
34	4	2	73	73	1.5
35	4	2	84	82	1.5
36	4	2	73	77	1.5
37	4	2	87	91	1.5
38	4	2	81	81	1.5
39	4	2	84	84	1.5
40	4	2	81	83	1.5
41	4	2	81	80	1.5
42	4	2	70	71	1.5
43	4	2	74	71	1.5
44	4	2	82	82	1.5
45	4	2	89	77	1.5
46	4	2	81	80	1.5
47	4	2	89	80	1.5
48	4	2	80	84	1.5
49	4	3	90	97	1.5
50	4	3	81	72	1.5
51	4	3	73	69	1.5
52	4	3		75	1.5
53	4	3		92	1.5
54	4	3	81	84	1.5
55	4	3	80	92	1.5
56	4	3	72	78	1.5
57	4	3		60	1.5
58	4	3	91	74	1.5
59	4	3	88	91	1.5
60	4	3	82	85	1.5
61	4	3	83	94	1.5
62	4	3	87	73	1.5
63	4	3	83	89	1.5
64	4	3	85	96	1.5
65	4	3	88	86	1.5
66	4	3	88	77	1.5
67	4	3	90	96	1.5
68	4	3	70	71	1.5
69	4	3	91	91	1.5
70	4	3	84	83	1.5
71	4	3	74	78	1.5
72	4	3	85	97	1.5
73	4	4	76	40	1.5
74	4	4	79	86	1.5
75	4	4	82	84	1.5
76	4	4	84	90	1.5
77	4	4	62	68	1.5
78	4	4	90	89	1.5
79	4	4	62	57	1.5
80	4	4	93	92	1.5
81	4	4	97	91	1.5
82	4	4	78	73	1.5
83	4	4	82	35	1.5
84	4	4	91	93	1.5
85	4	4	93	88	1.5
86	4	4	96	54	1.5
87	4	4	88	86	1.5
88	4	4	93	88	1.5
89	4	4	81	82	1.5
90	4	4	82	78	1.5
91	4	4	79	72	1.5
92	4	4	81	80	1.5
93	4	4	77	89	1.5
94	4	4	64	81	1.5
95	4	4	76	66	1.5
96	4	4	79	88	1.5
97	4	5	60	56	1.5
98	4	5	82	99	1.5
99	4	5	85	90	1.5
100	4	5	86	88	1.5
101	4	5	62	80	1.5
102	4	5	79	85	1.5
103	4	5	70	64	1.5
104	4	5	79	78	1.5
105	4	5	84	99	1.5
106	4	5	66	67	1.5
107	4	5	79	85	1.5
108	4	5	80	91	1.5
109	4	5	78	81	1.5
110	4	5	93	99	1.5
111	4	5	77	20	1.5
112	4	5	85	93	1.5
113	4	5	81	89	1.5
114	4	5	98	99	1.5
115	4	5	85	96	1.5
116	4	5	71	81	1.5
117	4	5	75	87	1.5
118	4	5	76	73	1.5
119	4	5	68	65	1.5
120	4	5	77	68	1.5
121	4	6	75	67	1.5
122	4	6	89	88	1.5
123	4	6	80	89	1.5
124	4	6	86	82	1.5
125	4	6	81	94	1.5
126	4	6	75	76	1.5
127	4	6	75	82	1.5
128	4	6	96	99	1.5
129	4	6	70	66	1.5
130	4	6	81	76	1.5
131	4	6	48	34	1.5
132	4	6	80	88	1.5
133	4	6	76	68	1.5
134	4	6	78	79	1.5
135	4	6	73	79	1.5
136	4	6	94	90	1.5
137	4	6	67	70	1.5
138	4	6	78	82	1.5
139	4	6	97	98	1.5
140	4	6	81	92	1.5
141	4	6	81	85	1.5
142	4	6	75	87	1.5
143	4	6	79	86	1.5
144	4	6	84	82	1.5
1	5	1	81	82	2
2	5	1	66	60	2
3	5	1	64	43	2
6	5	1	77	84	2
7	5	1	84	86	2
9	5	1	71	78	2
10	5	1	76	65	2
11	5	1	79	86	2
12	5	1	76	72	2
16	5	1	64	56	2
18	5	1	68	59	2
25	5	2	63	61	2.5
26	5	2	73	70	2
27	5	2	68	68	2
28	5	2	80	71	2
29	5	2	73	71	2
30	5	2	70	63	2
31	5	2	76	80	2
32	5	2	63	67	2
33	5	2	73	73	2
34	5	2	71	72	2
35	5	2	79	78	2
36	5	2	75	76	2
37	5	2	80	81	2
38	5	2	72	73	2
39	5	2	79	78	2
40	5	2	78	75	2
41	5	2	75	78	2
42	5	2	64	69	2
43	5	2	70	68	2
44	5	2	78	75	2
45	5	2	71	69	2
46	5	2	78	78	2
47	5	2	76	83	2
48	5	2	81	79	2
49	5	3	71	73	2
50	5	3	75	64	2
51	5	3	75	63	2
52	5	3		73	2
53	5	3	78	91	2
54	5	3	80	74	2
55	5	3	81	90	2
56	5	3	66	61	2
58	5	3	70	67	2
59	5	3	66	69	2
60	5	3	57	65	2
61	5	3	67	90	2
62	5	3	83	43	2
63	5	3	78	87	2
64	5	3	84	93	2
65	5	3	85	86	2
66	5	3	85	65	2
67	5	3	94	94	2
68	5	3		65	2
69	5	3	84	67	2
70	5	3	82	86	2
71	5	3	65	61	2
72	5	3	82	97	2
73	5	4	74	45	2
74	5	4	78	74	2
75	5	4	78	78	2
76	5	4	95	89	2
77	5	4	63	58	2
78	5	4	83	86	2
79	5	4	58	49	2
80	5	4	85	92	2
81	5	4	97	92	2
82	5	4	76	76	2
83	5	4	69	41	2
84	5	4	73	69	2
85	5	4	76	81	2
86	5	4	84	62	2
87	5	4	69	78	2
88	5	4	92	81	2
89	5	4	79	72	2
90	5	4	74	71	2
91	5	4	72	68	2
92	5	4	81	77	2
93	5	4	77	83	2
94	5	4	70	73	2
95	5	4	64	61	2
96	5	4	78	82	2
98	5	5	94	99	2
99	5	5	83	88	2
100	5	5	82	87	2
101	5	5	54	62	2
102	5	5	79	67	2
103	5	5	51	53	2
105	5	5	82	98	2
107	5	5	74	71	2
108	5	5	54	75	2
109	5	5	73	79	2
110	5	5	86	98	2
111	5	5	60	43	2
112	5	5	80	86	2
113	5	5	76	84	2
114	5	5	86	99	2
115	5	5	83	93	2
116	5	5	45	76	2
117	5	5	71	75	2
118	5	5	46	67	2
119	5	5	64	62	2
120	5	5	73	68	2
121	5	6	75	69	2
122	5	6	90	91	2
123	5	6	74	72	2
124	5	6	75	77	2
125	5	6	75	80	2
126	5	6	72	73	2
127	5	6	77	83	2
128	5	6	78	83	2
129	5	6	65	65	2
130	5	6	83	73	2
131	5	6	35	22	2
132	5	6	77	83	2
133	5	6	63	67	2
134	5	6	76	77	2
135	5	6	72	72	2
136	5	6	85	88	2
138	5	6	74	77	2
139	5	6	98	93	2
140	5	6	89	91	2
141	5	6	78	84	2
142	5	6	72	71	2
143	5	6		75	2
144	5	6	69	64	2
1	6	1	80	64	2.5
6	6	1	67	68	2.5
7	6	1	66	59	2.5
9	6	1	70	66	2.5
26	6	2	78	74	2.5
27	6	2	69	68	2.5
28	6	2	73	71	2.5
29	6	2	78	71	2.5
30	6	2	63	68	2.5
31	6	2	61	62	2.5
32	6	2	64	62	2.5
33	6	2	72	72	2.5
34	6	2	62	64	2.5
35	6	2	74	78	2.5
36	6	2	72	70	2.5
37	6	2	70	70	2.5
38	6	2	71	70	2.5
39	6	2	70	71	2.5
40	6	2	70	70	2.5
41	6	2	78	71	2.5
42	6	2	42	40	2.5
43	6	2	73	70	2.5
44	6	2	77	79	2.5
45	6	2	73	69	2.5
46	6	2	78	75	2.5
47	6	2	74	81	2.5
48	6	2	80	82	2.5
51	6	3	71	63	2.5
53	6	3	71	77	2.5
54	6	3	67	66	2.5
55	6	3	81	81	2.5
56	6	3	56	51	2.5
61	6	3	52	54	2.5
63	6	3	82	89	2.5
64	6	3	81	90	2.5
65	6	3	80	80	2.5
66	6	3	84	66	2.5
67	6	3	80	94	2.5
69	6	3	83	37	2.5
72	6	3	81	96	2.5
73	6	4	71	50	2.5
74	6	4	77	62	2.5
75	6	4	70	65	2.5
76	6	4	80	90	2.5
77	6	4	49	55	2.5
78	6	4	77	72	2.5
80	6	4	86	91	2.5
81	6	4	94	90	2.5
82	6	4	71	57	2.5
83	6	4	72	62	2.5
84	6	4	81	68	2.5
85	6	4	84	71	2.5
86	6	4	80	67	2.5
87	6	4	64	67	2.5
88	6	4	84	75	2.5
89	6	4	79	80	2.5
90	6	4	76	78	2.5
91	6	4	58	59	2.5
92	6	4	79	68	2.5
93	6	4	77	87	2.5
94	6	4	45	46	2.5
95	6	4	59	50	2.5
96	6	4	68	67	2.5
98	6	5	87	91	2.5
99	6	5	82	89	2.5
100	6	5	75	75	2.5
102	6	5	79	54	2.5
105	6	5	79	85	2.5
107	6	5	74	72	2.5
108	6	5	63	56	2.5
110	6	5	87	93	2.5
112	6	5	79	76	2.5
113	6	5	73	69	2.5
114	6	5	62	70	2.5
115	6	5	78	87	2.5
116	6	5	50	59	2.5
119	6	5	77	68	2.5
120	6	5	71	67	2.5
121	6	6	70	65	2.5
122	6	6	80	85	2.5
124	6	6	77	69	2.5
125	6	6	81	80	2.5
126	6	6	67	65	2.5
128	6	6	78	81	2.5
129	6	6	65	57	2.5
130	6	6	81	65	2.5
132	6	6	71	61	2.5
133	6	6	63	63	2.5
134	6	6	68	68	2.5
135	6	6	72	70	2.5
136	6	6	81	50	2.5
138	6	6	68	65	2.5
139	6	6	88	98	2.5
140	6	6	83	89	2.5
141	6	6	66	70	2.5
144	6	6	71	66	2.5
27	7	2	62	62	3
28	7	2	65	76	3
29	7	2	70	72	3
30	7	2	62	67	3
31	7	2	59	59	3
32	7	2	59	59	3
33	7	2	65	64	3
34	7	2	53	51	3
35	7	2	72	71	3
36	7	2	69	70	3
37	7	2	67	67	3
38	7	2	68	69	3
39	7	2	72	70	3
40	7	2	69	71	3
41	7	2	60	62	3
42	7	2	54	62	3
43	7	2	64	65	3
44	7	2	73	78	3
45	7	2	71	68	3
46	7	2	71	73	3
47	7	2	72	71	3
48	7	2	75	70	3
55	7	3	70	66	3
61	7	3	45	25	3
63	7	3	76	79	3
64	7	3	85	85	3
65	7	3	68	66	3
67	7	3	80	90	3
69	7	3	81	61	3
72	7	3	77	90	3
73	7	4	60	58	3
74	7	4	76	58	3
75	7	4	69	59	3
76	7	4	66	67	3
78	7	4	74	74	3
80	7	4	75	80	3
81	7	4	80	88	3
82	7	4	52	44	3
83	7	4	57	62	3
84	7	4	64	67	3
85	7	4	61	70	3
86	7	4	79	59	3
88	7	4	79	76	3
89	7	4	70	68	3
90	7	4	59	68	3
92	7	4	51	49	3
93	7	4	66	72	3
95	7	4	43	24	3
98	7	5	82	85	3
99	7	5	80	89	3
100	7	5	45	41	3
105	7	5	82	80	3
107	7	5	73	70	3
112	7	5	65	64	3
114	7	5	44	51	3
115	7	5	76	70	3
119	7	5	44	45	3
122	7	6	80	78	3
124	7	6	64	61	3
125	7	6	66	70	3
126	7	6	64	62	3
128	7	6	79	76	3
130	7	6	79	46	3
136	7	6	54	41	3
138	7	6	65	62	3
139	7	6	76	92	3
141	7	6	67	63	3
144	7	6	65	60	3
27	8	2	60	61	3.5
28	8	2	72	70	3.5
29	8	2	70	71	3.5
31	8	2	58	53	3.5
32	8	2	43	50	3.5
33	8	2	60	59	3.5
34	8	2	57	57	3.5
35	8	2	70	68	3.5
36	8	2	65	62	3.5
37	8	2	68	68	3.5
38	8	2	67	64	3.5
39	8	2	68	72	3.5
40	8	2	60	60	3.5
41	8	2	51	48	3.5
43	8	2	58	57	3.5
44	8	2	75	70	3.5
45	8	2	70	69	3.5
46	8	2	67	65	3.5
47	8	2	71	73	3.5
48	8	2	74	76	3.5
63	8	3	65	78	3.5
65	8	3	65	61	3.5
67	8	3	74	79	3.5
69	8	3	70	56	3.5
75	8	4	59	57	3.5
80	8	4	78	82	3.5
81	8	4	70	77	3.5
84	8	4	60	57	3.5
85	8	4	49	62	3.5
86	8	4	52	56	3.5
89	8	4	63	54	3.5
93	8	4	56	57	3.5
98	8	5	81	84	3.5
99	8	5	79	76	3.5
105	8	5	39	70	3.5
115	8	5	52	50	3.5
124	8	6	63	62	3.5
128	8	6	79	76	3.5
130	8	6	51	33	3.5
139	8	6		88	3.5
144	8	6	47	46	3.5
28	9	2	71	63	4
29	9	2	67	63	4
31	9	2	50	51	4
35	9	2	61	63	4
38	9	2	67	65	4
40	9	2	58	60	4
44	9	2	67	60	4
45	9	2	57	57	4
47	9	2	62	51	4
48	9	2	63	61	4
80	9	4	66	82	4
81	9	4	68	65	4
105	9	5	36	64	4
124	9	6	64	51	4
130	9	6	50	41	4
28	10	2	63	60	4.5
29	10	2	69	60	4.5
35	10	2	57	57	4.5
47	10	2	60	54	4.5
48	10	2	62	61	4.5
35	11	2	50	51	5
48	11	2	60	61	5
1	15	1	80	74	2.5	74	140	70
2	15	1	57	55	2.6	57	107	64
3	15	1	64	42	2	63	127	70
4	15	1	81	85	1.5	71	135	78
5	15	1	56	61	1.5	74	153	75
6	15	1	64	65	2.5	81	99	56
7	15	1	45	59	2.5	61	131	76
8	15	1	58	51	1.5	78	127	85
9	15	1	70	66	2.5	74	113	75
10	15	1	76	65	2	79	142	82
11	15	1	79	86	2	80	127	63
12	15	1	75	72	2	69	153	81
13	15	1	68	88	1.5	81	121	75
14	15	1	66	70	1	66	130	70
15	15	1	48	52	1.5	88	127	88
16	15	1	64	56	2	71	93	55
17	15	1	60	43	1.5	75	103	58
18	15	1	68	59	2	79	100	60
19	15	1	62	69	1.5	56	111	73
20	15	1	67	67	1.5	81	119	76
21	15	1	48	55	1.5	80	116	69
22	15	1	65	68	1.5	80	124	78
23	15	1	57	68	1.5	79	117	74
24	15	1	60	37	1.5	56	134	65
25	15	2	63	61		54	128	75
26	15	2	73	71		54	107	76
27	15	2	60	61	3.5	54	112	50
28	15	2	58	54	4.5	67	128	54
29	15	2	69	60	4.5	72	128	72
30	15	2	62	67	3	61	122	62
31	15	2	50	51	4	102	121	69
32	15	2	50	59	3.5	52	120	91
33	15	2	72	72	3.5	62	115	52
34	15	2	62	64	3.5	50	123	54
35	15	2	61	63	5	80	115	68
36	15	2	69	70	3.5	61	112	59
37	15	2	68	68	3.5	64	121	72
38	15	2	67	65	4	79	132	70
39	15	2	65	68	3.5	71	120	75
40	15	2	60	60	4	70	112	63
41	15	2	50	43	3.5	49	115	65
42	15	2	54	62	3	70	95	51
43	15	2	64	64	3.5	62	115	60
44	15	2	67	60	4	54	121	68
45	15	2	57	57	4	67	122	59
46	15	2	67	65	3.5	58	115	65
47	15	2	60	54		67	110	55
48	15	2	60	61		86	148	78
49	15	3	68	66	2.5	74	129	87
50	15	3	76	63	2.5	75	107	58
51	15	3	57	62	3	72	102	58
52	15	3	57	64	2.5	76	107	66
53	15	3	69	65	3	72	115	76
54	15	3	67	63	3	75	93	50
55	15	3	47	49	3.5	83	118	73
56	15	3	56	46	3	66	113	62
57	15	3	46	28	2	75	94	60
58	15	3	62	62	2.5	89	98	63
59	15	3	48	48	2.5	61	102	60
60	15	3	47	60	2.5	62	85	48
61	15	3	46	24	3.5	75	94	61
62	15	3	81	63	2.5	67	95	59
63	15	3	60	65	4	94	140	83
64	15	3	59	59	3.5	70	141	87
65	15	3	56	56	4	85	147	78
66	15	3	78	50	3	74	111	75
67	15	3	64	63	4	75	95	53
68	15	3	62	59	2.5	83	90	51
69	15	3	74	49	4	87	99	57
70	15	3	79	73	2.5	103	114	83
71	15	3	64	58	2.5	64	107	62
72	15	3	66	66	3.5	82	113	68
73	15	4	60	58	3	63	108	57
74	15	4	76	58	3	91	125	85
75	15	4	59	57	3.5	74	138	71
76	15	4	66	67	3	67	103	67
77	15	4	49	55	2.5	71	118	61
78	15	4	74	74	3	78	114	61
79	15	4	58	49	2	70	126	72
80	15	4	66	82	4	72	103	53
81	15	4	68	65	4	88	128	85
82	15	4	52	44	3	83	104	60
83	15	4	57	62	3	76	137	81
84	15	4	60	57	3.5	69	110	59
85	15	4	49	62	3.5	90	112	66
86	15	4	52	56	3.5	86	107	61
87	15	4	64	67	2.5	69	167	93
88	15	4	79	76	3	74	148	76
89	15	4	63	54	3.5	84	142	97
90	15	4	59	68	3	65	124	61
91	15	4	58	59	2.5	60	126	68
92	15	4	51	49	3	68	137	68
93	15	4	56	57	3.5	70	95	59
94	15	4	45	46	2.5	75	164	83
95	15	4	43	24	3	68	137	78
96	15	4	68	67	2.5	69	119	79
97	15	5	62	51	1.5	63	119	79
98	15	5	81	84	3.5	76	105	52
99	15	5	79	76	3.5	90	117	57
100	15	5	45	41	3	82	96	55
101	15	5	54	62	2	84	91	52
102	15	5	46	46	2.5	100	93	63
103	15	5	41	34	2	107	113	77
104	15	5	79	78	1.5	55	118	74
105	15	5	36	64	4	82	101	48
106	15	5	66	67	1.5	84	97	54
107	15	5	73	70	3	96	131	85
108	15	5	63	56	2.5	57	86	55
109	15	5	73	79	2	99	102	66
110	15	5	87	93	2.5	50	115	63
111	15	5	58	42	2	59	86	50
112	15	5	65	64	3	74	115	70
113	15	5	73	69	2.5	57	105	47
114	15	5	44	51	3	64	91	58
115	15	5	52	50	3.5	57	103	65
116	15	5	50	59	2.5	66	104	59
117	15	5	71	75	2	69	100	55
118	15	5	46	67	2	84	99	62
119	15	5	44	45	3	82	121	64
120	15	5	71	67	2.5	80	98	60
121	15	6	70	68	2.5	63	103	69
122	15	6	80	78	3	84	111	68
123	15	6	74	72	2	66	101	61
124	15	6	64	51	4	88	95	62
125	15	6	66	70	3	100	101	53
126	15	6	64	62	3	77	101	58
127	15	6	65	64	2	94	107	63
128	15	6	79	76	3.5	78	95	52
129	15	6	65	57	2.5	70	94	62
130	15	6	50	41	4	75	102	69
131	15	6	35	22	2	70	128	84
132	15	6	77	61	2.5	88	108	67
133	15	6	63	63	2.5	72	122	74
134	15	6	67	64	2.5	80	104	67
135	15	6	72	70	2.5	58	115	60
136	15	6	54	41	3	71	112	57
137	15	6	62	62	1.5	72	102	61
138	15	6	65	62	3	64	89	57
139	15	6	80	85	4	81	126	80
140	15	6	44	82	3	86	101	59
141	15	6	67	63	3	84	109	71
142	15	6	72	71	2	64	115	75
143	15	6	66	61	2	83	106	66
144	15	6	47	46	3.5	76	98	61
4	16	1	57	70	2
5	16	1	68	60	2
6	16	1	64	62	3
13	16	1	51	69	2
14	16	1	54	52	1.5
19	16	1	47	52	2
20	16	1	60	58	2
21	16	1	48	54	2
22	16	1	63	63	2
23	16	1	42	31	2
24	16	1	50	41	2
97	16	5	52	51	2
102	16	5	46	46	3
104	16	5	72	60	2
106	16	5	64	64	2
117	16	5	72	72	2.5
6	17	1	62	57	3.5
1	21	1	57	54
2	21	1	58	48
3	21	1	56	29
4	21	1	44	69
5	21	1	61	51
6	21	1	60	53
7	21	1	44	37
8	21	1	43	42
9	21	1	63	59
10	21	1	65	57
11	21	1	67	64
12	21	1	67	57
13	21	1	47	58
14	21	1	49	46
15	21	1	59	26
16	21	1	42	48
17	21	1	60	43
18	21	1	49	50
19	21	1	45	46
20	21	1	63	53
21	21	1	53	58
22	21	1	65	63
23	21	1	39	23
24	21	1	60	53
25	21	2	62	61
26	21	2	54	57
27	21	2	62	59
28	21	2	52	48
29	21	2	53	48
30	21	2	58	58
31	21	2	52	50
32	21	2	50	49
33	21	2	57	57
34	21	2	51	50
35	21	2	48	49
36	21	2	59	58
37	21	2	50	43
38	21	2	60	59
39	21	2	60	59
40	21	2	58	60
41	21	2	43	47
42	21	2	45	45
43	21	2	50	47
44	21	2	48	46
45	21	2	51	50
46	21	2	61	60
47	21	2	54	60
48	21	2	54	56
49	21	3	63	58
50	21	3	55	57
51	21	3	51	58
52	21	3	46	52
53	21	3	63	58
54	21	3	61	58
55	21	3	47	30
56	21	3	50	49
57	21	3	43	37
58	21	3	56	51
59	21	3	58	48
60	21	3	41	44
61	21	3	42	31
62	21	3	73	60
63	21	3	52	59
64	21	3	61	25
65	21	3	53	50
66	21	3	54	43
67	21	3	51	49
68	21	3	62	53
69	21	3	58	56
70	21	3	75	63
71	21	3	61	56
72	21	3	65	61
73	21	4	58	49
74	21	4	46	53
75	21	4	73	63
76	21	4	65	53
77	21	4	61	51
78	21	4	62	68
79	21	4	54	46
80	21	4	46	30
81	21	4	70	62
82	21	4	58	30
83	21	4	61	37
84	21	4	48	45
85	21	4	64	61
86	21	4	61	38
87	21	4	62	57
88	21	4	79	76
89	21	4	60	52
90	21	4	50	64
91	21	4	62	53
92	21	4	50	22
93	21	4	60	42
94	21	4	49	42
95	21	4	48	20
96	21	4	65	63
97	21	5	59	50
98	21	5	64	60
99	21	5	44	56
100	21	5	45	31
101	21	5	58	39
102	21	5	46	46
103	21	5	41	34
104	21	5	72	60
105	21	5	39	54
106	21	5	66	63
107	21	5	65	62
108	21	5	49	49
109	21	5	63	63
110	21	5	41	59
111	21	5	48	49
112	21	5	66	57
113	21	5	73	69
114	21	5	48	29
115	21	5	54	47
116	21	5	47	55
117	21	5	72	72
118	21	5	60	56
119	21	5	39	34
120	21	5	70	64
121	21	6	67	55
122	21	6	49	64
123	21	6	69	64
124	21	6	47	39
125	21	6	49	51
126	21	6	59	43
127	21	6	65	64
128	21	6	76	70
129	21	6	61	53
130	21	6	62	44
131	21	6	36	19
132	21	6	66	57
133	21	6	63	61
134	21	6	67	64
135	21	6	63	63
136	21	6	49	47
137	21	6	62	62
138	21	6	63	56
139	21	6	58	59
140	21	6	46	26
141	21	6	62	57
142	21	6	72	69
143	21	6	56	52
144	21	6	48	51
1	22	1	58	52
2	22	1	52	48
3	22	1	42	36
4	22	1	50	61
5	22	1	48	50
6	22	1	60	52
7	22	1	55	42
8	22	1	47	25
9	22	1	55	54
10	22	1	63	56
11	22	1	64	61
12	22	1	73	66
13	22	1	58	56
14	22	1	56	49
15	22	1	65	49
16	22	1	48	49
17	22	1	65	66
18	22	1	54	51
19	22	1	54	54
20	22	1	49	49
21	22	1	60	53
22	22	1	62	64
23	22	1	44	39
24	22	1	38	35
25	22	2	67	57
26	22	2	57	70
27	22	2	51	54
28	22	2	47	40
29	22	2	51	53
30	22	2	55	57
31	22	2	53	53
32	22	2	52	44
33	22	2	51	52
34	22	2	42	41
35	22	2	49	49
36	22	2	57	58
37	22	2	41	42
38	22	2	53	53
39	22	2	51	54
40	22	2	57	59
41	22	2	44	47
42	22	2	43	45
43	22	2	48	48
44	22	2	43	41
45	22	2	50	50
46	22	2	60	58
47	22	2	52	50
48	22	2	55	52
49	22	3	61	55
50	22	3	55	51
51	22	3	47	47
52	22	3	40	51
53	22	3	63	57
54	22	3	58	51
55	22	3	62	57
56	22	3	51	47
57	22	3	72	67
58	22	3	52	50
59	22	3	48	44
60	22	3	47	47
61	22	3	33	43
62	22	3	59	59
63	22	3	56	51
64	22	3	58	50
65	22	3	54	50
66	22	3	63	54
67	22	3	49	44
68	22	3	60	53
69	22	3	68	61
70	22	3	75	62
71	22	3	60	49
72	22	3	61	56
73	22	4	57	31
74	22	4	60	55
75	22	4	61	52
76	22	4	55	51
77	22	4	62	51
78	22	4	58	67
79	22	4	52	45
80	22	4	48	23
81	22	4	66	59
82	22	4	58	45
83	22	4	65	52
84	22	4	47	43
85	22	4	64	42
86	22	4	63	40
87	22	4	51	56
88	22	4	79	80
89	22	4	68	54
90	22	4	58	62
91	22	4	57	51
92	22	4	49	46
93	22	4	57	43
94	22	4	34	22
95	22	4	56	30
96	22	4	60	55
97	22	5	52	51
98	22	5	56	53
99	22	5	39	48
100	22	5	54	41
101	22	5	25	47
102	22	5	53	33
103	22	5	55	20
104	22	5	62	54
105	22	5	35	52
106	22	5	64	64
107	22	5	58	58
108	22	5	44	44
109	22	5	68	55
110	22	5	48	58
111	22	5	61	50
112	22	5	59	54
113	22	5	52	44
114	22	5	46	44
115	22	5	62	48
116	22	5	48	58
117	22	5	67	64
118	22	5	48	54
119	22	5	35	45
120	22	5	50	55
121	22	6	64	58
122	22	6	48	56
123	22	6	71	69
124	22	6	45	46
125	22	6	47	33
126	22	6	49	50
127	22	6	76	67
128	22	6	81	72
129	22	6	59	49
130	22	6	61	50
131	22	6	39	35
132	22	6	59	53
133	22	6	62	57
134	22	6	54	60
135	22	6	63	60
136	22	6	57	46
137	22	6	59	51
138	22	6	64	50
139	22	6	60	56
140	22	6	39	35
141	22	6	62	57
142	22	6	67	65
143	22	6	64	52
144	22	6	52	51
1	23	1	59	54
2	23	1	55	48
3	23	1	46	47
4	23	1	49	58
5	23	1	50	47
6	23	1	53	54
7	23	1	58	45
8	23	1	50	31
9	23	1	51	55
10	23	1	65	55
11	23	1	66	64
12	23	1	77	77
13	23	1	57	56
14	23	1	58	53
15	23	1	60	59
16	23	1	54	57
17	23	1	63	62
18	23	1	61	59
19	23	1	60	54
20	23	1	51	48
21	23	1	61	52
22	23	1	62	61
23	23	1	64	59
24	23	1	45	40
25	23	2	60	58
26	23	2	61	63
27	23	2	50	50
28	23	2	47	39
29	23	2	52	52
30	23	2	50	52
31	23	2	50	48
32	23	2	50	52
33	23	2	43	44
34	23	2	40	39
35	23	2	47	49
36	23	2	57	58
37	23	2	44	45
38	23	2	50	52
39	23	2	50	50
40	23	2	57	58
41	23	2	45	48
42	23	2	45	44
43	23	2	49	51
44	23	2	39	39
45	23	2	50	52
46	23	2	59	60
47	23	2	57	61
48	23	2	54	50
49	23	3	61	54
50	23	3	35	50
51	23	3	59	47
52	23	3	52	54
53	23	3	60	53
54	23	3	60	51
55	23	3	57	51
56	23	3	54	43
57	23	3	62	65
58	23	3	52	45
59	23	3	61	44
60	23	3	43	46
61	23	3	47	53
62	23	3	58	53
63	23	3	61	55
64	23	3	47	47
65	23	3	53	49
66	23	3	59	53
67	23	3	55	51
68	23	3	58	50
69	23	3	64	56
70	23	3	76	66
71	23	3	62	49
72	23	3	57	50
73	23	4	54	40
74	23	4	53	55
75	23	4	54	53
76	23	4	61	51
77	23	4	59	52
78	23	4	61	61
79	23	4	54	45
80	23	4	46	28
81	23	4	63	56
82	23	4	55	41
83	23	4	65	57
84	23	4	52	48
85	23	4	64	55
86	23	4	71	36
87	23	4	58	55
88	23	4	74	84
89	23	4	57	53
90	23	4	65	59
91	23	4	57	51
92	23	4	56	46
93	23	4	60	50
94	23	4	43	21
95	23	4	59	50
96	23	4	60	55
97	23	5	32	47
98	23	5	37	52
99	23	5	57	52
100	23	5	52	29
101	23	5	45	50
102	23	5	38	49
103	23	5	49	19
104	23	5	56	52
105	23	5	49	53
106	23	5	61	58
107	23	5	64	60
108	23	5	41	44
109	23	5	65	59
110	23	5	46	52
111	23	5	57	53
112	23	5	54	52
113	23	5	53	51
114	23	5	47	46
115	23	5	53	50
116	23	5	62	55
117	23	5	68	62
118	23	5	55	56
119	23	5	41	40
120	23	5	64	60
121	23	6	63	55
122	23	6	62	62
123	23	6	53	62
124	23	6	52	49
125	23	6	49	39
126	23	6	45	50
127	23	6	67	61
128	23	6	64	65
129	23	6	58	52
130	23	6	40	44
131	23	6	41	55
132	23	6	58	50
133	23	6	57	58
134	23	6	75	59
135	23	6	61	58
136	23	6	58	43
137	23	6	56	47
138	23	6	62	51
139	23	6	58	52
140	23	6	47	34
141	23	6	58	52
142	23	6	66	61
143	23	6	56	61
144	23	6	44	48
1	24	1	63	55		79	123	84
2	24	1	60	49		57	108	61
3	24	1	56	50		56	110	61
4	24	1	47	57		77	137	82
5	24	1	49	43		75	146	75
6	24	1	53	52		74	100	60
7	24	1	61	49		57	128	73
8	24	1	55	47		63	122	76
9	24	1	51	65		83	87	56
10	24	1	55	58		73	135	80
11	24	1	63	64		75	110	60
12	24	1	71	75		63	150	83
13	24	1	63	62		68	114	64
14	24	1	59	55		55	110	70
15	24	1	65	64		73	120	80
16	24	1	66	65		70	94	54
17	24	1	62	61		81	101	56
18	24	1	64	60		75	102	61
19	24	1	50	48		51	112	61
20	24	1	56	53		80	104	58
21	24	1	64	53		81	111	67
22	24	1	57	57		75	121	76
23	24	1	59	52		71	110	66
24	24	1	37	43		53	121	63
25	24	2	61	50		73	127	70
26	24	2	62	61		54	108	71
27	24	2	43	42
28	24	2	43	37		62	105	50
29	24	2	51	50		69	108	54
30	24	2	45	47		58	98	54
31	24	2	48	51		105	112	72
32	24	2	49	49		65	112	61
33	24	2	43	43		70	131	68
34	24	2	44	44		53	122	60
35	24	2	47	48		88	135	70
36	24	2	53	55		70	115	63
37	24	2	44	46		78	127	77
38	24	2	53	51		62	108	51
39	24	2	43	48		63	110	57
40	24	2	58	58		75	133	78
41	24	2	44	45		51	112	54
42	24	2	45	45		72	110	59
43	24	2	51	53		64	119	68
44	24	2	37	31		54	92	50
45	24	2	48	47		70	132	75
46	24	2	61	60		80	132	72
47	24	2	57	54		58	108	54
48	24	2	57	55		77	133	67
49	24	3	54	55		69	125	87
50	24	3	40	49		76	100	54
51	24	3	52	52		75	93	54
52	24	3	47	51		72	104	52
53	24	3	61	51		83	96	56
54	24	3	52	50		62	89	52
55	24	3	48	51		77	116	63
56	24	3	52	45		59	103	59
57	24	3	67	69		65	86	54
58	24	3	53	49		95	109	57
59	24	3	48	51		57	97	46
60	24	3	32	42		54	83	45
61	24	3	41	50		68	82	51
62	24	3	59	54		66	96	69
63	24	3	55	55		81	127	69
64	24	3	33	48		53	126	76
65	24	3	53	47		68	119	60
66	24	3	58	51		58	91	52
67	24	3	53	39		71	89	51
68	24	3	54	46		76	80	47
69	24	3	68	57		77	101	50
70	24	3	74	62		93	107	75
71	24	3	61	48		64	89	53
72	24	3	55	48		64	84	56
73	24	4	54	30		58	107	57
74	24	4	37	54		89	120	80
75	24	4	57	53		77	126	64
76	24	4	59	52		65	90	49
77	24	4	59	50		60	112	60
78	24	4	64	57		76	108	60
79	24	4	52	44		71	104	57
80	24	4	63	30		66	98	46
81	24	4	60	55		80	101	64
82	24	4	50	40		77	103	61
83	24	4	42	51		64	125	75
84	24	4	40	46		62	110	56
85	24	4	61	55		72	106	53
86	24	4	71	43		78	103	57
87	24	4	54	62		68	160	89
88	24	4	76	78		69	143	71
89	24	4	45	55		84	137	93
90	24	4	55	59		62	124	64
91	24	4	60	51		57	121	64
92	24	4	51	47		61	134	65
93	24	4	58	50		65	87	53
94	24	4	61	53		69	139	73
95	24	4	55	51		69	121	76
96	24	4	63	59		70	126	73
97	24	5	31	47		58	105	70
98	24	5	49	52
99	24	5	47	50		80	107	47
100	24	5	59	47		76	86	50
101	24	5	49	47		70	90	49
102	24	5	36	48		94	82	66
103	24	5	52	24		108	107	73
104	24	5	60	50		51	89	51
105	24	5	46	48		68	107	47
106	24	5	55	54		72	83	42
107	24	5	34	55		90	120	80
108	24	5	39	43		66	81	44
109	24	5	60	56		90	99	57
110	24	5	44	51		51	94	60
111	24	5	61	52		57	92	50
112	24	5	56	52		65	109	58
113	24	5	56	47		54	77	42
114	24	5	53	46		59	90	52
115	24	5	43	50		51	101	66
116	24	5	60	54		66	100	60
117	24	5	65	51		67	97	51
118	24	5	51	57		67	109	47
119	24	5	40	38		82	112	79
120	24	5	63	58		72	87	47
121	24	6	64	56		53	103	64
122	24	6	63	62		65	87	52
123	24	6	61	60		51	99	53
124	24	6	57	50		81	96	57
125	24	6	61	50
126	24	6	47	47		63	86	46
127	24	6	73	67		100	89	58
128	24	6	62	57		66	99	60
129	24	6	57	47		74	90	57
130	24	6	40	46		64	106	66
131	24	6	46	44		72	109	70
132	24	6	61	52		71	83	51
133	24	6	60	58		59	122	88
134	24	6	66	58		82	124	65
135	24	6	68	65		59	133	68
136	24	6	53	46		71	110	64
137	24	6	54	47		72	100	54
138	24	6	57	52		58	82	40
139	24	6	59	56		61	109	57
140	24	6	49	35		69	101	53
141	24	6	58	49		72	84	54
142	24	6	64	61		54	116	70
143	24	6	63	61		86	104	66
144	24	6	49	50		77	92	57
1	25	1	61	54
2	25	1	58	48
3	25	1	60	53
4	25	1	47	57
5	25	1	50	46
6	25	1	47	47
7	25	1	57	49
8	25	1	55	47
10	25	1	57	59
11	25	1	63	62
12	25	1	65	64
13	25	1	61	62
14	25	1	58	51
15	25	1	65	59
16	25	1	66	64
17	25	1	58	51
18	25	1	63	62
19	25	1	48	48
20	25	1	58	54
21	25	1	62	56
22	25	1	60	56
23	25	1	63	63
24	25	1	48	36
25	25	2	60	62
26	25	2	62	61
27	25	2	43	43
28	25	2	41	36
29	25	2	51	42
30	25	2	43	45
31	25	2	50	51
32	25	2	48	50
33	25	2	43	43
34	25	2	44	45
35	25	2	43	43
36	25	2	54	50
37	25	2	44	43
38	25	2	50	52
39	25	2	45	44
40	25	2	57	59
41	25	2	44	45
42	25	2	43	48
43	25	2	50	50
44	25	2	31	34
45	25	2	47	50
46	25	2	60	60
47	25	2	57	54
48	25	2	54	56
49	25	3	48	54
50	25	3	46	51
51	25	3	47	52
52	25	3	48	54
53	25	3	60	49
54	25	3	53	52
55	25	3	47	51
56	25	3	50	40
57	25	3	62	67
58	25	3	50	47
59	25	3	48	49
60	25	3	35	34
61	25	3	35	42
62	25	3	67	54
63	25	3	47	49
64	25	3	38	44
65	25	3	52	46
66	25	3	48	52
67	25	3	48	43
68	25	3	51	49
69	25	3	65	60
70	25	3	64	61
71	25	3	63	46
72	25	3	47	44
73	25	4	60	48
74	25	4	32	56
75	25	4	57	50
76	25	4	54	52
77	25	4	56	50
78	25	4	55	56
79	25	4	54	47
80	25	4	61	54
81	25	4	59	56
82	25	4	58	49
83	25	4	44	49
84	25	4	43	43
85	25	4	64	55
86	25	4	48	47
87	25	4	57	58
88	25	4	75	84
89	25	4	60	56
90	25	4	67	58
91	25	4	56	48
92	25	4	50	44
93	25	4	61	52
94	25	4	58	56
95	25	4	52	45
96	25	4	62	54
97	25	5	36	43
98	25	5	40	48
99	25	5	42	44
100	25	5	53	49
101	25	5	46	46
102	25	5	37	47
103	25	5	60	45
104	25	5	62	48
105	25	5	47	46
106	25	5	58	53
107	25	5	35	57
108	25	5	38	41
109	25	5	61	49
110	25	5	54	52
111	25	5	55	50
112	25	5	47	51
113	25	5	58	56
114	25	5	52	47
115	25	5	50	49
116	25	5	50	60
117	25	5	63	61
118	25	5	51	57
119	25	5	40	39
120	25	5	60	53
121	25	6	65	60
122	25	6	54	64
123	25	6	65	58
124	25	6	46	47
125	25	6	58	60
126	25	6	40	46
127	25	6	62	69
128	25	6	59	60
129	25	6	57	48
130	25	6	41	40
131	25	6	50	51
132	25	6	61	58
133	25	6	54	55
134	25	6	63	56
135	25	6	66	65
136	25	6	49	43
137	25	6	54	49
138	25	6	51	49
139	25	6	59	55
140	25	6	45	37
141	25	6	54	49
142	25	6	63	61
143	25	6	61	55
144	25	6	44	51
1	26	1	64	56
2	26	1	58	48
3	26	1	52	52
4	26	1	46	55
5	26	1	48	49
6	26	1	42	45
7	26	1	61	49
8	26	1	51	46
9	26	1	45	60
10	26	1	59	60
11	26	1	63	62
12	26	1	58	57
13	26	1	61	56
14	26	1	59	50
15	26	1	64	64
16	26	1	54	60
17	26	1	60	37
18	26	1	66	59
19	26	1	51	48
20	26	1	53	51
21	26	1	57	57
22	26	1	60	55
23	26	1	62	60
24	26	1	46	45
25	26	2	59	54
26	26	2	60	70
27	26	2	43	43
28	26	2	42	35
29	26	2	53	48
30	26	2	45	45
31	26	2	50	52
32	26	2	49	43
33	26	2	44	43
34	26	2	44	47
35	26	2	41	37
36	26	2	54	55
37	26	2	45	50
38	26	2	51	51
39	26	2	44	44
40	26	2	55	55
41	26	2	42	45
42	26	2	43	41
43	26	2	51	49
44	26	2	35	35
45	26	2	47	50
46	26	2	59	60
47	26	2	56	53
48	26	2	54	49
49	26	3	42	53
50	26	3	35	48
51	26	3	48	57
52	26	3	49	51
53	26	3	51	48
54	26	3	44	51
55	26	3	38	49
56	26	3	40	38
57	26	3	68	67
58	26	3	46	45
59	26	3	44	49
60	26	3	32	34
61	26	3	40	42
62	26	3	49	48
63	26	3	41	44
64	26	3	32	44
65	26	3	50	45
66	26	3	45	50
67	26	3	41	36
68	26	3	47	45
69	26	3	58	58
70	26	3	52	56
71	26	3	62	45
72	26	3	50	43
73	26	4	40	53
74	26	4	34	56
75	26	4	42	52
76	26	4	58	59
77	26	4	47	49
78	26	4	60	66
79	26	4	52	44
80	26	4	58	52
81	26	4	61	51
82	26	4	61	52
83	26	4	34	47
84	26	4	40	42
85	26	4	62	63
86	26	4	44	34
87	26	4	48	57
88	26	4	66	67
89	26	4	43	51
90	26	4	61	59
91	26	4	56	48
92	26	4	44	44
93	26	4	51	48
94	26	4	54	59
95	26	4	47	45
96	26	4	45	50
97	26	5	30	43
98	26	5	28	43
99	26	5	40	43
100	26	5	43	49
101	26	5	45	45
102	26	5	27	46
103	26	5	44	53
104	26	5	61	40
105	26	5	47	47
106	26	5	56	58
107	26	5	24	55
108	26	5	35	41
109	26	5	61	50
110	26	5	36	44
111	26	5	52	51
112	26	5	34	53
113	26	5	61	53
114	26	5	51	54
115	26	5	47	40
116	26	5	38	62
117	26	5	61	57
118	26	5	52	47
119	26	5	40	31
120	26	5	38	50
121	26	6	64	58
122	26	6	64	48
123	26	6	64	59
124	26	6	51	46
125	26	6	59	56
126	26	6	44	45
127	26	6	61	67
128	26	6	52	54
129	26	6	54	50
130	26	6	40	41
131	26	6	49	51
132	26	6	62	53
133	26	6	48	55
134	26	6	59	52
135	26	6	65	63
136	26	6	52	43
137	26	6	53	47
138	26	6	48	45
139	26	6	55	55
140	26	6	47	37
141	26	6	53	47
142	26	6	61	58
143	26	6	58	51
144	26	6	40	51
1	27	1	61	55		83	150	90
2	27	1	60	57		57	110	60
3	27	1	55	53		57	115	62
4	27	1	47	47		71	123	77
5	27	1	48	45		67	127	65
6	27	1	49	41		83	98	63
7	27	1	60	45		56	130	75
8	27	1	53	42		58	121	74
9	27	1	46	64		82	89	55
10	27	1	67	61		76	138	83
11	27	1	61	75		75	113	65
12	27	1	64	61		84	159	86
13	27	1	64	56		75	141	79
14	27	1	58	49		70	97	61
15	27	1	61	59		74	121	78
16	27	1	64	64		79	99	57
17	27	1	47	31		85	121	62
18	27	1	67	59		78	110	70
19	27	1	54	56		61	103	56
20	27	1	54	54		91	121	67
21	27	1	62	56		79	117	71
22	27	1	60	56		81	131	78
23	27	1	64	61		75	114	69
24	27	1	52	44		55	130	66
25	27	2	57	58		60	95	51
26	27	2	57	67		56	105	73
27	27	2	40	31		101	172	73
28	27	2	42	37		59	115	60
29	27	2	50	43		69	112	50
30	27	2	42	45		59	99	54
31	27	2	52	51		112	132	78
32	27	2	48	41		80	124	92
33	27	2	40	50		70	135	73
34	27	2	50	47		48	128	70
35	27	2	40	37		85	135	73
36	27	2	54	54		71	115	63
37	27	2	46	41		85	132	60
38	27	2	49	48		85	128	63
39	27	2	43	42		77	125	80
40	27	2	56	52		88	135	79
41	27	2	42	44		50	103	51
42	27	2	41	42		77	105	53
43	27	2	52	53		70	124	80
44	27	2	34	39		50	99	57
45	27	2	48	54		71	133	70
46	27	2	58	57		81	142	70
[truncated: 4,429 more rows]

## Sheet: patient
patient	med cen	sex	sex（1=m；2=f）	age	height(cm)	weight(kg)	BMI	surgery	side of Ai	time of Anesthesia （min）	time of surgery （min）	time of emergence （min）	comment
1	1	f	2	46	165	66	24.2	腹腔镜下全子宫切除手术	L	130	90	9
2	1	f	2	44	167	65	23.6	腹腔镜下子宫多发肌瘤剥除术	R	125	95	9
3	1	f	2	57	160	60	23.4	腹腔镜下全子宫+双附件切除手术	L	220	200	13
4	1	m	1	62	163	65	24.5	甲状旁腺肿物切除手术	R	156	115	16
5	1	f	2	61	158	61.9	24.8	甲状腺左叶及侠部切除	L	186	145	11
6	1	f	2	33	160	52	20.3	甲状腺左叶及侠部切除	R	120	80	5
7	1	f	2	40	165	60	22	全子宫切手术	R	90	60	5
8	1	m	1	59	175	64	20.9	腹股沟疝无张力修补术	L	96	67	12
9	1	m	1	48	173	63.5	21.2	腹股沟疝无张力修补术	R	90	60	11
10	1	m	1	60	175	72	23.5	大隐静脉高位结孔分段剥膜术	R	120	80	7
11	1	f	2	54	170	65	22.5	甲状腺左叶及侠部切除	L	160	130	5
12	1	f	2	53	164	65	24.2	甲状腺左叶及侠部切除	L	180	140	4
13	1	m	1	52	165	60	22	胃癌根治手术	L	210	160	9
14	1	f	2	54	162	55	21	全甲状腺切除手术	R	180	150	6
15	1	f	2	40	160	63.5	24.8	甲状腺左叶及侠部切除	R	200	160	4
16	1	f	2	29	163	56	21.1	甲状腺左叶及侠部切除	L	190	160	7
17	1	f	2	63	160	50	19.5	颈椎后路减压术	L	160	125	8
18	1	m	1	22	170	61	21.1	胸椎骨折内固定取出术	L	103	65	10
19	1	m	1	35	172	68	23	左锁骨骨折切开复位内固定术	R	90	65	7
20	1	m	1	59	172	73	24.7	甲状腺右叶及侠部切除	R	200	160	6
21	1	f	2	35	163	60	22.6	甲状腺右叶及侠部切除	R	130	90	7
22	1	m	1	33	179	72	22.5	全甲状腺切除手术	L	238	171	5
23	1	f	2	29	156	55	22.6	全甲状腺切除手术	R	170	130	7
24	1	m	1	62	170	67.5	23.4	全甲状腺切除手术	L	170	180	7
25	2	f	2	45	158	75	30.4	腹腔镜胆囊切除术	L	100	60	8
26	2	m	1	53	170	60	18.9	腹腔镜胆囊切除术	L	100	60	10
27	2	m	1	58	160	69	27	腹腔镜下胃部分切除术	L	166	93	10
28	2	f	2	27	160	55	21.5	腮腺肿物切除术	R	110	60	12
29	2	f	2	28	158	46	18.5	咽旁肿物切除术	L	150	85	9
30	2	f	2	59	169	66	23.1	扁桃体切除术	R	110	60	15
31	2	m	1	27	178	80	24.9	甲状腺根治术	L	180	150	12
32	2	m	1	48	168	70	24.8	甲状腺根治术	L	137	81	11
33	2	f	2	58	158	66	26.4	腹腔镜下肾部分切除术	L	180	160	11
34	2	m	1	50	168	80	28.3	腹腔镜下肾上腺病损切除术	R	137	120	15
35	2	m	1	49	170	68	23.5	输尿管结石	L	120	65	10
36	2	f	2	51	160	65	25.3	输尿管镜碎石	R	120	75	8
37	2	m	1	65	170	70	24.2	膀胱电切术	R	112	70	12
38	2	m	1	61	166	68	24.9	腹腔镜下肾部分切除术	R	180	100	15
39	2	m	1	29	170	68	23.5	输尿管碎石术	L	120	75	8
40	2	f	2	47	163	80	30.1	腹腔镜下子宫附件卵管切除术	L	150	100	10
41	2	f	2	37	168	69	24.4	腹腔镜下卵巢切除术	L	150	90	11
42	2	f	2	65	160	62	24.2	鼓室成形术	L	200	150	10
43	2	f	2	57	162	62	23.6	鼓室成形术	R	100	70	7
44	2	f	2	29	157	55	22.3	乳突根治术	L	100	60	9
45	2	f	2	46	160	50	19.5	腹腔镜胆囊切除术	L	120	60	6
46	2	f	2	26	160	56	21.8	腹腔镜胆囊切除术	R	75	40	8
47	2	f	2	31	160	51	19.9	腹腔镜胆囊切除术	L	100	60	7
48	2	m	1	53	180	80	24.7	腹腔镜下阑尾切除术	R	200	150	15
49	3	m	1	57	168	63	22.3	经尿道输尿管镜激光碎石取石术	R	84	61	13
50	3	m	1	34	181	80	24.4	经尿道输尿管镜激光碎石取石术	L	126	107	28
51	3	m	1	35	176	76	24.5	经尿道输尿管镜激光碎石取石术	L	79	61	12
52	3	m	1	34	192	90	24.4	经尿道输尿管镜激光碎石取石术	R	98	81	12
53	3	f	2	56	166	65	23.6	单侧乳房改良根治术	L	97	80	8
54	3	f	2	41	162	57	21.7	单侧乳房改良根治术	R	82	64	9
55	3	m	1	33	173	72	24.1	经尿道输尿管镜钬激光碎石取石术	L	144	125	19
56	3	m	1	30	188	85	24	经尿道输尿管镜激光碎石取石术	R	84	63	11
57	3	f	2	47	160	55	21.5	腹腔镜下卵巢病损切除术	R	132	111	3
58	3	f	2	29	160	58	22.7	腹腔镜下子宫病损切除术	R	197	160	6
59	3	f	2	29	167	54	19.4	腹腔镜下卵巢病损切除术	L	161	133	11
60	3	f	2	33	168	55	19.5	腹腔镜下子宫病损切除术	L	203	173	7
61	3	f	2	25	158	60	24	腹腔镜下卵巢病损切除术	L	115	95	6
62	3	f	2	43	162	55	21	左乳癌改良根治术假体植入术	R	167	141	11
63	3	m	1	27	188	86	24.3	经尿道输尿管镜激光碎石取石术	R	98	74	6
64	3	m	1	40	186	86	24.9	经尿道输尿管软镜钬激光碎石术	L	85	67	8
65	3	m	1	34	183	82	24.5	经尿道输尿管软镜钬激光碎石取石术	R	114	95	13
66	3	f	2	36	164	52	19.3	腹腔镜检查+异位灶切除术	R	221	172	7
67	3	f	2	26	170	55	19	腹腔镜下卵巢病损切除术	L	144	119	9
68	3	f	2	33	160	59	23	开腹子宫肌瘤剥除术	L	168	145	6
69	3	f	2	27	160	49	19.1	腹腔镜下卵巢囊肿剥除术	L	145	114	11
70	3	m	1	60	184	82	24.2	大隐静脉高位结扎剥脱术	R	100	85	9
71	3	f	2	51	160	63	24.6	大隐静脉高位结扎剥脱术	R	110	96	12
72	3	m	1	50	179	79	24.7	大隐静脉高位结扎剥脱术	L	128	111	11
73	4	f	2	53	166	61	22.1	右侧腹腔镜右肾部分切除术	L	123	100	15
74	4	f	2	61	158	47	18.8	腹腔镜探查术+腹腔肿块活检术	R	128	110	40
75	4	m	1	43	165	62	22.7	左尺骨近端恶性肿瘤术后复发切除术	R	99	63	15
76	4	f	2	29	165	53	19.4	腹腔镜下卵巢病损切除术	L	84	60	15
77	4	f	2	50	154	54	23.4	子宫腹腔镜下病损切除+宫腔镜下子宫内膜病损切除术	R	127	68	28
78	4	f	2	34	157	60	24.3	腹腔镜下患侧卵巢病损切除术	L	95	74	13
79	4	m	1	39	170	72	24.9	左股骨肿瘤切除术	R	169	105	15
80	4	f	2	39	165	64	23.7	腹腔镜探查术	L	83	62	10
81	4	f	2	47	158	50	20	子宫腹腔镜下病损切除	L	103	71	32
82	4	f	2	38	168	70	24.8	子宫腹腔镜下病损切除	L	111	94	21
83	4	f	2	49	158	59	23.6	腹腔镜下子宫肌瘤剔除术	R	117	97	41
84	4	f	2	38	159	58	22.9	子宫腹腔镜下病损切除	R	87	64	29
85	4	f	2	20	167	63	24.4	左足陈旧性骨折切复内固定	R	112	72	41
86	4	f	2	35	157	56	22.7	子宫腹腔镜下病损切除	L	83	60	25
87	4	m	1	34	180	80	24.7	腹腔镜下左肾上腺肿瘤切除	L	144	131	17
88	4	m	1	60	173	68	22.7	右经肾镜下钬激光碎石	R	143	123	14
89	4	m	1	30	177	70	22.3	腹腔镜下肾上腺肿瘤切除	R	131	110	35
90	4	m	1	60	170	70	24.2	左经肾镜下超声碎石	R	109	95	31
91	4	f	2	38	152	49	21.1	腹腔镜左肾上腺肿瘤切除	L	94	64	13
92	4	m	1	36	181	80	24.4	左输尿管软镜钬激光碎石术	L	69	53	12
93	4	m	1	42	169	70	24.5	左胫腓骨陈旧性骨折切腹内固定+髂骨植骨	L	98	70	10
94	4	m	1	30	185	85	24.8	右桡骨骨折切复内固定+右侧掌骨切复内固定	R	142	111	25
95	4	m	1	50	180	80	24.6	腹腔镜下胃间质瘤切除术	R	97	74	28
96	4	m	1	62	179	80	24.9	左踝关节骨折切复内固定	L	144	122	31
97	5	m	1	61	172	64	21.6	肝部份切除术	L	119	60	11
98	5	m	1	63	174	56	18.5	特殊肝段切除术	R	136	83	15
99	5	m	1	29	186	80	23.1	阑尾切除术	L	95	60	13
100	5	m	1	38	175	65	22.2	胰体癌根治术+脾脏切除术+左半结肠切除术	R	179	118	3
101	5	f	2	56	160	53	20.7	胰体癌根治术+胰肠ROUX-Y吻合	R	190	105	3
102	5	m	1	42	172	67	22.5	胰腺部分切除术	R	114	60	15
103	5	f	2	60	162	65	24.8	胰腺恶性肿瘤特殊治疗术	L	98	61	23
104	5	m	1	64	174	74	24.4	特殊肝段切除术	L	174	130	12
105	5	m	1	25	176	69	22.3	囊式包块切除	R	193	129	5
106	5	f	2	45	162	61	23.2	胰体尾切除术	L	152	110	3
107	5	m	1	57	175	65	21.2	胰体癌根治术+脾切除术	R	189	114	21
108	5	f	2	42	162	54	20.6	胰体癌根治术	L	137	82	13
109	5	f	2	57	150	52	23.1	胰腺阶段切除术	L	127	91	17
110	5	m	1	60	175	75	24.5	胆总管切开取石+T管引流术	L	160	107	12
111	5	m	1	45	175	59	19.3	胰管切开取石术	R	116	71	7
112	5	m	1	49	166	65	23.6	特殊肝段切除术	R	228	172	24
113	5	f	2	60	160	50	19.5	特殊肝段切除术	L	181	142	7
114	5	f	2	56	158	51	20.4	胰体癌根治术	L	179	125	6
115	5	f	2	60	153	43	18.7	经腹腔镜行胆囊切除术	R	108	61	15
116	5	f	2	59	160	51	19.9	胰体癌根治术	R	105	66	13
117	5	m	1	56	163	54	20.3	胰体尾切除术	L	120	63	6
118	5	m	1	48	179	77	24	胰体癌根治术	L	113	81	8
119	5	m	1	46	170	65	22.4	经腹腔镜行胆囊切除术	R	105	94	11
120	5	m	1	50	166	65	23.6	脾切除+断流术	R	205	146	28
121	6	f	2	51	153	53	22.6	腹腔镜下全子宫切除	L	122	95	7
122	6	f	2	41	153	58	24.8	腹腔镜下全子宫切除	R	93	65	7
123	6	f	2	46	159	61	24.1	腹腔镜下全子宫切除	L	110	85	7
124	6	f	2	35	170	65	22.5	左侧乳腺区段切除	R	118	88	4
125	6	f	2	29	155	60	24.9	腹腔镜下左侧卵巢畸胎瘤剥除术	L	97	69	5
126	6	f	2	52	164	67	24.9	腹腔镜下左侧附件切除术	R	87	67	5
127	6	f	2	24	155	50	20.8	腹腔镜下右侧输卵管切除	L	86	60	7
128	6	f	2	45	150	46	20.4	腹腔镜下左侧附件切除术	R	93	60	14
129	6	f	2	50	156	55	22.6	腹腔镜下全子宫切除	L	153	118	3
130	6	m	1	56	172	73	24.7	胆囊切除术	R	83	60	8
131	6	f	2	44	457（157）	56	22.7	腹腔镜下胆囊切除术	R	85	60	8
132	6	m	1	52	175	69	22.5	腹腔镜下胆囊切除术	L	126	99	8
133	6	f	2	62	158	62	24.8	甲状腺切除+双侧喉返神经探查	L	145	121	6
134	6	m	1	35	175	72	23.5	甲状腺切除+双侧喉返神经探查	L	167	132	7
135	6	f	2	49	159	62.5	24.7	左侧乳腺肿物切除+筋膜组织瓣形成术	R	80	60	6
136	6	f	2	37	162	61	23.2	右乳癌根治术	R	161	124	8
137	6	f	2	47	164	66	24.5	甲状腺病损切除术	L	130	109	6
138	6	f	2	44	170	58	20.1	左侧乳房扩张器取出+假体植入术	L	126	78	9
139	6	f	2	47	158	50	20	左侧乳房切除+淋巴清扫+筋膜瓣膜形成	R	179	142	8
140	6	f	2	29	170	59.8	20.4	双侧乳腺肿物切除	R	137	105	7
141	6	f	2	49	168	60	21.3	甲状腺全切术	R	170	129	6
142	6	f	2	53	164	58	21.6	腹腔镜下全子宫双侧附件切除术	L	79	61	10
143	6	f	2	43	155	50	20.8	腹腔镜下全子宫切除+右卵巢囊肿剥除术	L	91	65	5
144	6	f	2	46	154	50	21.1	左侧乳房切除+淋巴清扫+筋膜瓣膜形成	R	92	65	6
